# Supplementary material for: The Dominating Role of Genetic Background in Shaping Gut Microbiota of Honeybee Queen Over Environmental Factors
Source: Front Microbiol. 2021 Nov 5;12:722901. doi: 10.3389/fmicb.2021.722901 (PMC8603915; doi:10.3389/fmicb.2021.722901)
Supplement: Supplementary file 6 [file Table_1.XLSX]

## Sheet: Table S1. Detailed information 
Table S1. The details of primers used in this study
Target ( name and accession no.)	Sequence (5'-3')	Annealing temperature, ℃
total bacteria	F: AGAGTTTGATCCTGGCTCAG	60
(multiple)	R: CTGCTGCCTCCCGTAGGAGT
Gilliamella apicola	F: CCTTTGTTGCCATCGATTAGG	60
(JQ936674)	R: GACATTCTGATTCACGATTACTAGC
Snodgrassella alvi	F: GGAATTTCTTAGAGATAGGAAAGTG	60
(JQ746645)	R: TTAATGATGGCAACTAATGACAA
Lactobacillus	F: TAACACATTAAGCACTCC	60
(DQ837632, AY370183)	R: GCTGGCAACTAATAATAAGG
Bifidobacterium asteroides	F: CAAGCGAGAGTGAGTGTACC	60
(AY370184)	R: GCCGATCCACCGTTAAGC
