# Supplementary material for: The Dominating Role of Genetic Background in Shaping Gut Microbiota of Honeybee Queen Over Environmental Factors
Source: Front Microbiol. 2021 Nov 5;12:722901. doi: 10.3389/fmicb.2021.722901 (PMC8603915; doi:10.3389/fmicb.2021.722901)
Supplement: Supplementary file 7 [file Table_2.XLSX]

## Sheet: Table S2 The standard curve and
Table. S2 The qPCR standard curve and fitting equation of taxa members in queens' gut microbiota
Taxon	Amplification efficiency (E%)	confidence coefficient (R2)	Fitting curve equation
Total Bacteria	0.9964	0.9937	y=-3.3306x+40.602
Bifidobacterium asteroides	0.9532	0.9988	y=-3.4394x+40.08
Bombella intestini	0.9672	0.9983	y=-3.4032x+42.168
Brevundimonas vesicularis	0.9516	0.9972	y=-3.4437x+40.312
Gilliamella apicola	0.9473	0.9972	y=-3.4549x+39.592
Lactobacillus kunkeei	0.9993	0.99	y=-3.3236x+43.882
Lactobacillus Firm4 & Firm5	0.956	0.9974	y=-3.4322x+43.676
Snodgrassella alvi	0.9816	0.9991	y=-3.3669x+45.779
