# Supplementary material for: The Dominating Role of Genetic Background in Shaping Gut Microbiota of Honeybee Queen Over Environmental Factors
Source: Front Microbiol. 2021 Nov 5;12:722901. doi: 10.3389/fmicb.2021.722901 (PMC8603915; doi:10.3389/fmicb.2021.722901)
Supplement: Supplementary file 8 [file Table_3.XLSX]

## Sheet: Sheet1
Table. S3 The copy number and percentage of taxa members of queens' midgut microbiota
Taxon	Age	Group	Copy number	Percentage in total copy number
Total Bacteria	1	ACQ	712314	1
		AHQ	584202	1
		AMQ	850744	1
	4	ACQ	1.63226e+06	1
		AHQ	1.04909e+06	1
		AMQ	2.30167e+06	1
	7	ACQ	1.358e+06	1
		AHQ	870697	1
		AMQ	2.74481e+06	1
Brevundimonas vesicularis	1	ACQ	229890	0.32287
		AHQ	293856	0.50656
		AMQ	401488	0.466946
	4	ACQ	309073	0.189479
		AHQ	605893	0.575904
		AMQ	646730	0.272874
	7	ACQ	380065	0.284662
		AHQ	289751	0.332904
		AMQ	448021	0.160881
Lactobacillus kunkeei	1	ACQ	26453.6	0.0371266
		AHQ	187576	0.31913
		AMQ	10460.3	0.0122776
	4	ACQ	65690.3	0.0403012
		AHQ	3153.04	0.0030059
		AMQ	387129	0.169929
	7	ACQ	266457	0.196747
		AHQ	217778	0.249733
		AMQ	709263	0.260198
Bombella intestini	1	ACQ	6333.27	0.00886076
		AHQ	2026.48	0.00343388
		AMQ	57691.2	0.0676128
	4	ACQ	799118	0.48988
		AHQ	8399.71	0.00801555
		AMQ	1.04348e+06	0.456493
	7	ACQ	372069	0.268408
		AHQ	165329	0.189691
		AMQ	1.30892e+06	0.477373
Bifidobacterium asteroides	1	ACQ	1244.93	0.00174227
		AHQ	954.68	0.00165475
		AMQ	1229.93	0.00145191
	4	ACQ	1148.39	0.000704526
		AHQ	1260.81	0.00120066
		AMQ	1563.59	0.000684069
	7	ACQ	1149.12	0.000848039
		AHQ	1296.46	0.00149851
		AMQ	20793.3	0.0075738
Snodgrassella alvi	1	ACQ	76853.6	0.107619
		AHQ	63779.1	0.109666
		AMQ	81965.1	0.097055
	4	ACQ	83455.9	0.0511086
		AHQ	76439.3	0.0732749
		AMQ	53126	0.023123
	7	ACQ	94228	0.0695014
		AHQ	77051.6	0.0888661
		AMQ	70830.2	0.0258211
Gilliamella apicola	1	ACQ	304.953	0.000429549
		AHQ	234.13	0.000405879
		AMQ	581.096	0.000683742
	4	ACQ	816.15	0.000499596
		AHQ	951.828	0.000909113
		AMQ	514.402	0.000224343
	7	ACQ	775.019	0.000572232
		AHQ	569.173	0.000653235
		AMQ	705.767	0.000257618
Lactobacillus Firm4 & Firm5	1	ACQ	1613.97	0.00228018
		AHQ	4768.87	0.00821359
		AMQ	1492.06	0.00174687
	4	ACQ	3696	0.0022657
		AHQ	4213.99	0.00400885
		AMQ	4142.87	0.00180395
	7	ACQ	5069.73	0.00374202
		AHQ	7790.87	0.00896758
		AMQ	3283.33	0.00119288
