# Supplementary material for: The Dominating Role of Genetic Background in Shaping Gut Microbiota of Honeybee Queen Over Environmental Factors
Source: Front Microbiol. 2021 Nov 5;12:722901. doi: 10.3389/fmicb.2021.722901 (PMC8603915; doi:10.3389/fmicb.2021.722901)
Supplement: Supplementary file 9 [file Table_4.XLSX]

## Sheet: Sheet1
Table. S4 The copy number and percentage of taxa members of queens' rectum microbiota
Taxon	Age	Group	Copy number	Percentage in total copy number
Total Bacteria	1	ACQ	475332	1
		AHQ	416831	1
		AMQ	569105	1
	4	ACQ	480212	1
		AHQ	346569	1
		AMQ	444306	1
	7	ACQ	2.35131e+06	1
		AHQ	568100	1
		AMQ	1.89197e+06	1
Brevundimonas vesicularis	1	ACQ	270535	0.57621
		AHQ	125479	0.302034
		AMQ	205200	0.355614
	4	ACQ	193622	0.40361
		AHQ	110258	0.32104
		AMQ	1337.83	0.00298672
	7	ACQ	724203	0.303612
		AHQ	167533	0.297376
		AMQ	134199	0.0709841
Lactobacillus kunkeei	1	ACQ	14.3253	3.05175e-05
		AHQ	151.233	0.000367582
		AMQ	101.772	0.000185716
	4	ACQ	23.0709	4.80728e-05
		AHQ	200.818	0.000622793
		AMQ	30.7159	6.69206e-05
	7	ACQ	1.23117e+06	0.528675
		AHQ	15.523	2.70555e-05
		AMQ	862936	0.456391
Bombella intestini	1	ACQ	3985.62	0.00834537
		AHQ	7618.6	0.0183988
		AMQ	63257.4	0.111476
	4	ACQ	14155.8	0.0294221
		AHQ	54217.6	0.160614
		AMQ	253654	0.573028
	7	ACQ	6822.23	0.00291064
		AHQ	4212.31	0.00736417
		AMQ	1086.34	0.000574722
Bifidobacterium asteroides	1	ACQ	1150.59	0.00243442
		AHQ	1374.78	0.00331442
		AMQ	1444.25	0.00253847
	4	ACQ	1151.69	0.00240137
		AHQ	1596.1	0.00460254
		AMQ	1130.78	0.00255836
	7	ACQ	6838.79	0.00292095
		AHQ	1264.96	0.00221766
		AMQ	479852	0.253658
Snodgrassella alvi	1	ACQ	97251.8	0.207677
		AHQ	126496	0.305012
		AMQ	104202	0.183217
	4	ACQ	89648.4	0.186605
		AHQ	108090	0.312642
		AMQ	90663.5	0.205193
	7	ACQ	232824	0.0995098
		AHQ	132503	0.233716
		AMQ	134383	0.0710529
Gilliamella apicola	1	ACQ	373.03	0.000790454
		AHQ	409.649	0.000984308
		AMQ	422.562	0.000743616
	4	ACQ	348.53	0.000727873
		AHQ	412.866	0.00120931
		AMQ	272.19	0.000614958
	7	ACQ	1158.99	0.000493938
		AHQ	444.571	0.000782264
		AMQ	439.537	0.000232742
Lactobacillus Firm4 & Firm5	1	ACQ	62.3047	0.000131235
		AHQ	285.121	0.000684471
		AMQ	254.508	0.000449877
	4	ACQ	125.965	0.000260853
		AHQ	273.723	0.00079508
		AMQ	233.439	0.000528027
	7	ACQ	19674.6	0.00838263
		AHQ	938.829	0.00165282
		AMQ	642.166	0.00033944
